# Supplementary material for: Effect of Ecdysterone on the Hepatic Transcriptome and Lipid Metabolism in Lean and Obese Zucker Rats
Source: Int J Mol Sci. 2021 May 15;22(10):5241. doi: 10.3390/ijms22105241 (PMC8156757; doi:10.3390/ijms22105241)
Supplement: Supplementary file 1 [file ijms-22-05241-s001.zip]

Archive with 1 entries (1 files):
- ijms-1164561-SI.pdf
